# Supplementary material for: Design, Synthesis of Hydrogen Peroxide Response AIE Fluorescence Probes Based on Imidazo [1,2-a] Pyridine
Source: Molecules. 2024 Feb 16;29(4):882. doi: 10.3390/molecules29040882 (PMC10891862; doi:10.3390/molecules29040882)
Supplement: Supplementary file 1 [file molecules-29-00882-s001.zip]

Archive with 2 entries (2 files):
- checkcif(compound 1).pdf
- Supporting Information.pdf
